# Supplementary material for: Psycho-Socio-Cultural Determinants of Delayed Presentation for Specialized Burn Care and Their Clinical Consequences: A Mixed Observational Study
Source: J Clin Med. 2026 Mar 21;15(6):2415. doi: 10.3390/jcm15062415 (PMC13026473; doi:10.3390/jcm15062415)
Supplement: Supplementary file 1 [file jcm-15-02415-s001.zip]

Archive with 12 entries (12 files):
- Supplementary Material Figure S1.pdf
- Supplementary Material Figure S2.pdf
- Supplementary Material S1.pdf
- Supplementary Material S2.pdf
- Supplementary Material Table S1.pdf
- Supplementary Material Table S2.pdf
- Supplementary Material Table S3.pdf
- Supplementary Material Table S4.pdf
- Supplementary Material Table S5.pdf
- Supplementary Material Table S6.pdf
- Supplementary Material Table S7.pdf
- Supplementary Material Table S8.pdf
